# Supplementary material for: Rheological and Physicochemical Properties of Mayonnaise Enriched with Functional Vegetable Oils: A Comparative Screening Study
Source: Foods. 2026 Jun 17;15(12):2184. doi: 10.3390/foods15122184 (PMC13297992; doi:10.3390/foods15122184)
Supplement: Supplementary file 1 [file foods-15-02184-s001.zip]

Archive with 1 entries (1 files):
- foods-4317223-supplementary.pdf
